# Supplementary material for: Genome-Wide Analysis of the Banana WRKY Transcription Factor Gene Family Closely Related to Fruit Ripening and Stress
Source: Plants (Basel). 2022 Feb 28;11(5):662. doi: 10.3390/plants11050662 (PMC8912484; doi:10.3390/plants11050662)
Supplement: Supplementary file 1 [file plants-11-00662-s001.zip]

Archive with 1 entries (1 files):
- plants-1565521-supplementary.xlsx
