# Supplementary material for: Genome-Wide Analysis of the Banana WRKY Transcription Factor Gene Family Closely Related to Fruit Ripening and Stress
Source: Plants (Basel). 2022 Feb 28;11(5):662. doi: 10.3390/plants11050662 (PMC8912484; doi:10.3390/plants11050662)
Supplement: Supplementary file 1 [file plants-11-00662-s001.zip › plants-1565521-supplementary.xlsx]

## Sheet: Sheet1
Table S1. Characteristics of MaWRKYs family in banana
Gene name	Gene_ID	Chromosome	Length	Size(aa)	MW(kDa)	pI
WRKY001	Ma01_t00720.1	chr01	882	293	32.15	7.12
WRKY002	Ma01_t10450.1	chr01	1236	411	45.05	9.24
WRKY003	Ma01_t18830.1	chr01	978	325	34.45	9.58
WRKY004	Ma01_t22220.1	chr01	903	300	34.19	5.15
WRKY005	Ma01_t22230.1	chr01	924	307	34.24	5.93
WRKY006	Ma01_t22240.1	chr01	744	247	28.39	6.26
WRKY007	Ma01_t22250.1	chr01	900	299	33.38	4.9
WRKY008	Ma01_t23360.1	chr01	933	310	34.52	5.54
WRKY009	Ma02_t00790.1	chr02	1020	339	36.96	6.68
WRKY010	Ma02_t07030.1	chr02	768	255	28.08	9.12
WRKY011	Ma02_t11530.1	chr02	1230	409	45.18	5.87
WRKY012	Ma02_t16960.1	chr02	1689	562	60.68	6.26
WRKY013	Ma02_t18130.1	chr02	990	329	36.59	8.62
WRKY014	Ma02_t19320.1	chr02	960	319	35.61	9.78
WRKY015	Ma02_t20220.1	chr02	1440	479	51.62	8.21
WRKY016	Ma02_t22020.1	chr02	1617	538	57.3	6.19
WRKY017	Ma03_t00420.1	chr03	876	291	31.11	10.16
WRKY018	Ma03_t02910.1	chr03	1536	511	55.09	8.15
WRKY019	Ma03_t05150.1	chr03	918	305	33.14	9.58
WRKY020	Ma03_t09720.1	chr03	1056	351	38.79	8.34
WRKY021	Ma03_t13060.1	chr03	828	275	30.36	7.62
WRKY022	Ma03_t17070.1	chr03	765	254	27.46	7.04
WRKY023	Ma03_t17210.1	chr03	903	300	33.28	6.52
WRKY024	Ma03_t21100.1	chr03	1176	391	43.26	5
WRKY025	Ma03_t21270.1	chr03	594	197	21.77	6.09
WRKY026	Ma03_t26280.1	chr03	1008	335	36.88	6.09
WRKY027	Ma03_t29150.1	chr03	723	240	26.7	9.85
WRKY028	Ma03_t30500.1	chr03	1023	340	37.45	9.58
WRKY029	Ma03_t31070.1	chr03	1920	639	68.55	5.91
WRKY030	Ma03_t32110.1	chr03	381	126	14.01	7.78
WRKY031	Ma03_t32350.1	chr03	1281	426	45.84	6.14
WRKY032	Ma03_t32510.1	chr03	939	312	34.06	7.13
WRKY033	Ma04_t01530.2	chr04	2187	728	79.16	5.38
WRKY034	Ma04_t01940.1	chr04	717	238	26.72	8.32
WRKY035	Ma04_t02810.1	chr04	990	329	36.24	8.39
WRKY036	Ma04_t03770.1	chr04	1020	339	37.38	9.73
WRKY037	Ma04_t07220.1	chr04	1569	522	56.19	8.25
WRKY038	Ma04_t07970.1	chr04	918	305	33.51	6.56
WRKY039	Ma04_t08390.1	chr04	825	274	29.03	5.25
WRKY040	Ma04_t08870.1	chr04	519	172	19.56	7.06
WRKY041	Ma04_t09340.1	chr04	798	265	29.99	5.93
WRKY042	Ma04_t13970.1	chr04	1902	633	68.35	5.49
WRKY043	Ma04_t15010.1	chr04	1002	333	36.48	6.41
WRKY044	Ma04_t15540.1	chr04	861	286	30.15	5.05
WRKY045	Ma04_t15680.1	chr04	1050	349	38.39	8
WRKY046	Ma04_t17390.1	chr04	1266	421	46.26	8.54
WRKY047	Ma04_t18430.1	chr04	639	212	23.91	8.71
WRKY048	Ma04_t24540.1	chr04	891	296	33.14	6.67
WRKY049	Ma04_t24790.1	chr04	900	299	33.28	5.66
WRKY050	Ma04_t24800.1	chr04	432	143	16.32	9.87
WRKY051	Ma04_t25030.1	chr04	1299	432	46.43	5.67
WRKY052	Ma04_t27250.1	chr04	927	308	33.28	9.44
WRKY053	Ma04_t27970.1	chr04	375	124	14.09	8.93
WRKY054	Ma04_t29870.1	chr04	789	262	28.89	6.32
WRKY055	Ma04_t33990.1	chr04	1233	410	44.57	6.05
WRKY056	Ma05_t03460.1	chr05	1248	415	44.48	5.19
WRKY057	Ma05_t03920.2	chr05	2403	800	86.88	5.92
WRKY058	Ma05_t04610.1	chr05	966	321	34.58	9.83
WRKY059	Ma05_t06020.1	chr05	651	216	23.63	9.85
WRKY060	Ma05_t07250.1	chr05	897	298	32.49	5.24
WRKY061	Ma05_t08270.1	chr05	837	278	30.95	7.97
WRKY062	Ma05_t09090.1	chr05	1071	356	38.97	4.87
WRKY063	Ma05_t09420.3	chr05	1599	532	57.24	6.19
WRKY064	Ma05_t18660.1	chr05	1461	486	52.09	6.54
WRKY065	Ma05_t19370.1	chr05	774	257	28.37	8.94
WRKY066	Ma05_t23230.1	chr05	834	277	30.71	9.8
WRKY067	Ma05_t24300.1	chr05	948	315	34.46	9.93
WRKY068	Ma05_t26250.1	chr05	2202	733	79.6	5.66
WRKY069	Ma05_t32040.1	chr05	912	303	34.4	6.12
WRKY070	Ma06_t00380.2	chr06	2199	732	79.42	5.43
WRKY071	Ma06_t01030.1	chr06	849	282	31.42	5.94
WRKY072	Ma06_t01150.1	chr06	1560	519	57.03	6.09
WRKY073	Ma06_t04010.1	chr06	1047	348	38.69	5.49
WRKY074	Ma06_t05090.3	chr06	2487	828	90.05	5.76
WRKY075	Ma06_t07330.1	chr06	1023	340	37.75	6.7
WRKY076	Ma06_t07520.1	chr06	1500	499	53.77	6.18
WRKY077	Ma06_t07970.1	chr06	555	184	21.15	9.28
WRKY078	Ma06_t09260.1	chr06	1533	510	55.32	6.47
WRKY079	Ma06_t15160.1	chr06	1674	557	59.7	6.19
WRKY080	Ma06_t17380.1	chr06	888	295	32.22	6.37
WRKY081	Ma06_t18230.1	chr06	1641	546	58.43	7.22
WRKY082	Ma06_t21970.1	chr06	534	177	20.46	10
WRKY083	Ma06_t22520.1	chr06	390	129	14.48	9.97
WRKY084	Ma06_t23500.1	chr06	1056	351	38.7	5.74
WRKY085	Ma06_t26900.1	chr06	777	258	29.22	6.19
WRKY086	Ma06_t28830.1	chr06	903	300	33.75	6.27
WRKY087	Ma06_t33540.1	chr06	1122	373	40.13	5.02
WRKY088	Ma06_t34110.1	chr06	600	199	21.55	6.28
WRKY089	Ma06_t34370.1	chr06	1740	579	61.74	7.65
WRKY090	Ma06_t35260.1	chr06	933	310	34.24	5.38
WRKY091	Ma06_t36780.1	chr06	867	288	30.42	5.46
WRKY092	Ma07_t00570.1	chr07	786	261	28.41	6.6
WRKY093	Ma07_t00600.1	chr07	1521	506	55.35	8.83
WRKY094	Ma07_t01510.1	chr07	483	160	18.67	9.54
WRKY095	Ma07_t05300.1	chr07	843	280	30.7	8.98
WRKY096	Ma07_t06910.1	chr07	642	213	24.03	8.01
WRKY097	Ma07_t08690.2	chr07	1746	581	78	5.61
WRKY098	Ma07_t09530.2	chr07	609	202	22.36	5.26
WRKY099	Ma07_t13200.1	chr07	717	238	26.57	9.35
WRKY100	Ma07_t13260.1	chr07	1755	584	63.66	6.2
WRKY101	Ma07_t14030.1	chr07	1083	360	39.99	5.88
WRKY102	Ma07_t14220.1	chr07	1113	370	39.31	5.1
WRKY103	Ma07_t14990.1	chr07	933	310	34.34	4.92
WRKY104	Ma07_t16310.1	chr07	819	272	30.46	7.69
WRKY105	Ma07_t20190.1	chr07	1350	449	49.65	5.39
WRKY106	Ma07_t20830.1	chr07	945	314	35.12	8.42
WRKY107	Ma07_t23500.1	chr07	840	279	30.79	5.92
WRKY108	Ma07_t23510.1	chr07	816	271	29.85	5.32
WRKY109	Ma07_t25400.1	chr07	477	158	18.22	8.85
WRKY110	Ma07_t26170.2	chr07	543	180	20.35	9.42
WRKY111	Ma07_t26230.1	chr07	858	285	30.38	5.11
WRKY112	Ma07_t26900.1	chr07	1080	359	39.28	5.96
WRKY113	Ma07_t27330.1	chr07	1338	445	48.95	5.4
WRKY114	Ma07_t27340.1	chr07	573	190	20.41	8.67
WRKY115	Ma07_t28000.1	chr07	1521	506	54.34	8.05
WRKY116	Ma08_t01600.1	chr08	924	307	33.53	5.63
WRKY117	Ma08_t01650.1	chr08	1518	505	54.71	6.81
WRKY118	Ma08_t02000.1	chr08	873	290	32.38	8.7
WRKY119	Ma08_t02790.1	chr08	1482	493	52.91	6.55
WRKY120	Ma08_t10530.1	chr08	945	314	34.23	6.62
WRKY121	Ma08_t15300.2	chr08	1509	502	54.49	5.99
WRKY122	Ma08_t15750.1	chr08	1182	393	41.74	6.42
WRKY123	Ma08_t20340.1	chr08	1029	342	38.01	9.93
WRKY124	Ma08_t21220.1	chr08	1008	335	35.67	5.3
WRKY125	Ma08_t25860.1	chr08	816	271	30.38	6.2
WRKY126	Ma08_t26960.1	chr08	582	193	21.67	8.51
WRKY127	Ma08_t28380.1	chr08	795	264	28.52	5.8
WRKY128	Ma09_t01370.1	chr09	546	181	20.76	9.49
WRKY129	Ma09_t03010.1	chr09	1170	389	42.98	5.42
WRKY130	Ma09_t04760.1	chr09	1116	371	39.84	6.17
WRKY131	Ma09_t05330.1	chr09	1095	364	39.52	6.89
WRKY132	Ma09_t06550.1	chr09	927	308	33.66	8.21
WRKY133	Ma09_t06980.1	chr09	369	122	14.25	8.85
WRKY134	Ma09_t10360.1	chr09	1026	341	38.16	9.83
WRKY135	Ma09_t17200.1	chr09	852	283	31.49	7.08
WRKY136	Ma09_t19720.1	chr09	1677	558	59.64	6.27
WRKY137	Ma09_t22050.1	chr09	1098	365	40.29	9.51
WRKY138	Ma09_t23420.1	chr09	915	304	32.67	9.75
WRKY139	Ma09_t29930.1	chr09	480	159	18.4	9.49
WRKY140	Ma10_t03630.1	chr10	1503	500	53.5	5.7
WRKY141	Ma10_t03640.2	chr10	876	291	32.74	10.11
WRKY142	Ma10_t05620.1	chr10	918	305	33.58	4.8
WRKY143	Ma10_t06870.1	chr10	954	317	34.45	5.56
WRKY144	Ma10_t09730.1	chr10	1014	337	37.72	9.58
WRKY145	Ma10_t11820.1	chr10	1623	540	57.62	6.84
WRKY146	Ma10_t14830.1	chr10	1086	361	38.75	5.46
WRKY147	Ma10_t15390.1	chr10	1689	562	60.26	6.51
WRKY148	Ma10_t21820.1	chr10	957	318	35.92	6.13
WRKY149	Ma10_t21960.1	chr10	903	300	32.48	8.25
WRKY150	Ma10_t23330.1	chr10	969	322	35.1	9.44
WRKY151	Ma10_t23950.1	chr10	798	265	29.57	9.17
WRKY152	Ma10_t26000.1	chr10	1698	565	60.37	6.21
WRKY153	Ma10_t27260.1	chr10	345	114	13.56	9.89
WRKY154	Ma10_t28190.1	chr10	1413	470	51.02	5.44
WRKY155	Ma10_t29990.1	chr10	1440	479	51.85	5.55
WRKY156	Ma11_t06000.1	chr11	1122	373	40.06	5.2
WRKY157	Ma11_t07900.1	chr11	738	245	27.02	8.58
WRKY158	Ma11_t16200.1	chr11	1323	440	47.79	8.3
WRKY159	Ma11_t16500.1	chr11	1116	371	40.74	5.62
WRKY160	Ma11_t18140.1	chr11	1692	563	61.27	6.6
WRKY161	Ma11_t21930.1	chr11	831	276	31.04	7.11
WRKY162	Ma11_t21940.1	chr11	828	275	30.31	6.45
WRKY163	Ma00_t00030.1		882	293	32.42	7.81
WRKY164	Ma00_t05080.1		927	308	33.44	5.49

## Sheet: Sheet2
Table S2. Gene list of segmental and tandem duplication
Segmental duplication
Gene ID	location	parameter
MaWRKY140	Block11_chr10	105
MaWRKY157	Block11_chr11	105
MaWRKY123	Block5_chr08	279
MaWRKY134	Block5_chr09	279
MaWRKY144	Block5_chr10	279
MaWRKY081	Block3_chr06	480
MaWRKY128	Block3_chr09	480
MaWRKY145	Block3_chr10	480
MaWRKY101	Block7_chr07	1271
MaWRKY148	Block7_chr10	1271
MaWRKY102	Block7_chr07	1283
MaWRKY124	Block7_chr08	1283
MaWRKY149	Block7_chr10	1283
MaWRKY104	Block7_chr07	1431
MaWRKY151	Block7_chr10	1431
MaWRKY012	Block6_chr02	1565
MaWRKY076	Block6_chr06	1565
MaWRKY152	Block6_chr10	1565
MaWRKY075	Block6_chr06	1673
MaWRKY098	Block6_chr07	1673
MaWRKY097	Block6_chr07	1726
MaWRKY154	Block6_chr10	1726
MaWRKY024	Block12_chr03	1837
MaWRKY073	Block12_chr06	1837
MaWRKY105	Block12_chr07	1837
MaWRKY155	Block12_chr10	1837
MaWRKY057	Block7_chr05	2533
MaWRKY070	Block7_chr11	2533
MaWRKY122	Block2_chr08	2753
MaWRKY159	Block2_chr11	2753
MaWRKY049	Block8_chr01	3724
MaWRKY062	Block8_chr05	3724
MaWRKY001	Block11_chr01	4016
MaWRKY010	Block11_chr02	4016
MaWRKY019	Block7_chr03	6100
MaWRKY058	Block7_chr05	6100
MaWRKY021	Block9_chr03	6600
MaWRKY052	Block9_chr04	6600
MaWRKY095	Block9_chr07	6600
MaWRKY022	Block10_chr03	6673
MaWRKY127	Block10_chr08	6673
MaWRKY027	Block4_chr03	7408
MaWRKY138	Block4_chr09	7408
MaWRKY028	Block4_chr03	7495
MaWRKY137	Block4_chr09	7495
MaWRKY029	Block4_chr03	7540
MaWRKY042	Block4_chr04	7540
MaWRKY113	Block4_chr07	7540
MaWRKY032	Block4_chr03	7649
MaWRKY035	Block4_chr04	7649
MaWRKY038	Block4_chr04	7818
MaWRKY112	Block4_chr07	7818
MaWRKY037	Block4_chr04	8098
MaWRKY115	Block4_chr07	8098
MaWRKY039	Block4_chr04	8154
MaWRKY044	Block4_chr04	8154
MaWRKY111	Block4_chr07	8154
MaWRKY040	Block4_chr04	8187
MaWRKY109	Block4_chr07	8187
MaWRKY054	Block8_chr04	8645
MaWRKY093	Block8_chr07	8645
MaWRKY059	Block7_chr05	9300
MaWRKY099	Block7_chr07	9300
MaWRKY068	Block12_chr05	9869
MaWRKY074	Block12_chr06	9869
MaWRKY086	Block10_chr06	10927
MaWRKY132	Block10_chr09	10927
MaWRKY087	Block1_chr06	11236
MaWRKY131	Block1_chr09	11236
MaWRKY117	Block1_chr08	12199
MaWRKY129	Block1_chr09	12199
Tandem duplication
Gene ID	Gene ID
MaWRKY004	MaWRKY005
MaWRKY006	MaWRKY007
MaWRKY049	MaWRKY050
MaWRKY107	MaWRKY108
MaWRKY113	MaWRKY114
MaWRKY140	MaWRKY141
MaWRKY161	MaWRKY162

## Sheet: Sheet3
Table S3 Sample of tissues and stage/trement used for RNA-seq
Sample Name	Organ	Stage/Trement	Total Gb (replicate)
BX0DAF	fruits	0 days after flowering	8.01511
BX20DAF	fruits	20 days after flowering	7.96134
BX80DAF-0DPH	fruits	80 days after flowering/ 0 days postharvest	7.92914
BX8DPH	fruits	8 days postharvest	7.91337
BX14DPH	fruits	14 days postharvest	7.92422
BX-control	leaves	non treatment	8.13875
BX-osmotic	leaves	200 mM mannitol for 7 days	7.87471
BX-salt	leaves	300 mM NaCl for 7 days	8.05187
BX-Cold	leaves	4°C for 22 h	8.14338
BX-0DPI	roots	uninoculated	8.00814
BX-2DPI	roots	2 days post inoculated Foc TR4	8.08458

## Sheet: Sheet4
Table S4 The expression data of MaWRKYs in banana fruit development and ripening stages
GeneID	0DAF	20DAF	80DAF_0DPH	8DPH	14DPH
MaWRKY060	63.4904	17.6446	1.24276	5.10692	1.56118
MaWRKY144	49.8107	45.603	35.8097	26.8483	15.3413
MaWRKY150	45.9193	45.814	21.9034	3.61715	0.202141
MaWRKY134	45.8981	30.8411	8.90406	11.7544	3.71158
MaWRKY163	43.475	42.0323	267.892	89.0534	13.3293
MaWRKY140	43.1132	52.8024	42.346	8.13202	8.44857
MaWRKY133	39.2562	16.1867	85.6709	145.606	26.3974
MaWRKY119	39.1073	43.5327	40.2513	23.7165	34.0046
MaWRKY042	38.9171	46.868	63.5167	4.98827	0.120017
MaWRKY058	35.6934	33.8318	15.4354	6.81927	0.118153
MaWRKY137	29.9203	33.0904	24.0389	20.114	7.78752
MaWRKY028	28.2408	25.4987	0.520778	0.21204	0.174664
MaWRKY089	26.5913	16.5902	11.363	34.0117	188.935
MaWRKY059	26.2167	17.3034	1.8087	0.666847	0
MaWRKY074	23.7479	24.7119	20.9992	11.9548	3.60449
MaWRKY029	21.6998	28.6128	12.4586	7.43595	1.44266
MaWRKY136	21.2845	22.7472	11.0124	8.03422	8.61888
MaWRKY156	18.9194	17.1502	2.71923	0.356421	0.0870664
MaWRKY033	16.6524	22.6882	3.43129	2.42463	2.47073
MaWRKY068	16.0765	15.8334	5.98387	11.6445	1.17133
MaWRKY052	15.6081	10.7403	10.9428	37.7604	1.02128
MaWRKY003	13.6673	9.44859	18.4345	16.3913	33.677
MaWRKY026	13.1472	7.92221	3.62841	4.15335	0.905346
MaWRKY043	12.5365	19.4138	2.10889	1.1303	14.2942
MaWRKY039	11.9195	9.59171	1.58015	0.101007	0.39661
MaWRKY046	11.0528	10.6519	1.50744	4.12416	2.07395
MaWRKY108	10.5392	2.91783	0.652887	0.449021	0.619043
MaWRKY009	9.96138	11.2582	2.73869	4.12174	1.37892
MaWRKY123	8.73996	10.216	2.83932	3.09569	0.953463
MaWRKY122	8.58301	9.36245	1.37031	0.578653	0.510848
MaWRKY106	7.63633	31.9004	2.37293	10.1859	3.19746
MaWRKY036	7.36602	7.90311	0.108302	0	0
MaWRKY070	7.36467	8.31699	7.05699	5.52234	6.5558
MaWRKY117	7.33268	6.86711	6.81841	2.55838	71.3703
MaWRKY075	7.16892	0.976643	0.0716878	1.33663	0
MaWRKY098	7.01973	1.38728	2.62624	39.247	2.08571
MaWRKY103	6.82089	5.09196	2.06805	0.874741	1.71265
MaWRKY082	0.154057	0	3.6776	7.39978	0.0919344
MaWRKY120	6.47299	5.093	1.35995	2.62981	25.2013
MaWRKY019	5.49878	6.09069	1.81883	3.39379	1.1106
MaWRKY099	5.38868	3.41642	3.33052	0.814742	0.159185
MaWRKY112	5.23697	1.00165	1.80178	0.370939	0.12091
MaWRKY115	5.17824	4.00727	2.5154	2.95076	10.8823
MaWRKY015	0.194173	1.86445	0.0510569	0.115836	0.374152
MaWRKY142	0.196957	0.513873	0.059966	0	0.0708527
MaWRKY095	4.93442	0.460021	0	0.53467	0.116177
MaWRKY014	4.882	5.24141	12.8298	11.2069	13.3093
MaWRKY101	4.76717	0.795607	0.169205	0.122954	0
MaWRKY057	4.47447	3.48719	0.589318	0.0900326	0
MaWRKY012	0.223823	0.920406	3.80678	11.2071	77.7812
MaWRKY092	0.230129	0	4.41702	2.59142	1.70638
MaWRKY072	4.13205	0.877333	0.0352877	0.502779	0.543139
MaWRKY081	4.12833	3.38675	3.1468	2.99684	10.0028
MaWRKY153	4.10012	3.72805	1.38573	0.387616	0
MaWRKY147	4.08895	2.63276	0.271349	12.6392	303.688
MaWRKY023	3.89732	1.72319	0	0.387838	0
MaWRKY001	3.85849	2.22341	0.103883	1.92919	0
MaWRKY002	3.48545	3.57949	0.533855	0.485378	0.210897
MaWRKY111	3.02827	5.11905	0.0856899	0.874765	7.08343
MaWRKY017	0.337979	0.250814	0.105229	0	0
MaWRKY113	2.54385	4.02997	0.0550876	0	0.0731968
MaWRKY035	2.50762	1.51919	2.07903	0.236028	0.396711
MaWRKY048	2.30709	0.815138	0	0	0.0732789
MaWRKY020	2.27271	1.02321	0	0.189819	0.432097
MaWRKY152	2.23696	1.57189	0.346175	1.31627	118.251
MaWRKY044	2.11951	3.5104	1.15214	0.193898	0.0755433
MaWRKY008	2.09701	0.780479	0.590417	2.05592	0.908143
MaWRKY067	2.06431	0.748196	0.116723	0.369878	0
MaWRKY016	2.02352	0.751013	0	0.361004	0.343676
MaWRKY076	2.00632	1.0249	0	0	0.696443
MaWRKY054	1.98026	1.7115	8.75668	7.35949	1.86445
MaWRKY094	1.90664	1.53628	0.456658	1.48574	0.948313
MaWRKY013	0.598045	0.41059	0.686105	0.10095	0
MaWRKY145	1.59066	1.92393	0.12486	0	0.120227
MaWRKY146	1.49898	1.72536	0.08471	0	0
MaWRKY160	1.49654	1.01712	0.694914	0.827854	0.491046
MaWRKY107	1.42883	1.16742	0.721318	0.75476	1.0692
MaWRKY128	1.41565	4.48794	6.09537	16.0653	56.8903
MaWRKY114	1.37754	3.36015	0	0	0.113947
MaWRKY086	1.31091	3.06826	0.347367	0.277005	0.702909
MaWRKY126	0.762873	0.405271	0.252334	1.17325	0
MaWRKY138	1.25754	0.369013	0	0.655348	0.589373
MaWRKY091	0.796588	1.11097	8.33003	7.67392	0.80855
MaWRKY118	1.07313	2.80786	0.231492	1.05048	0.225509
MaWRKY132	1.06433	1.94863	6.22477	0.539207	0
MaWRKY037	1.0269	1.0011	0.0701706	0	0.0622617

## Sheet: Sheet5
Table S5 The expression data (log2Ratio Cold/Control) of the MaWRKYs after cold treatment
GeneID	Control	Cold	log2 Ratio Cold/Control
MaWRKY080	7.62613	881.434	6.85
MaWRKY025	0.514962	34.8767	6.08
MaWRKY048	0.234671	7.73869	5.04
MaWRKY165	2.65678	68.7721	4.70
MaWRKY072	26.3531	565.601	4.42
MaWRKY108	4.30142	60.6995	3.82
MaWRKY023	4.09167	57.2136	3.81
MaWRKY148	21.3466	283.761	3.73
MaWRKY026	3.85201	50.1095	3.70
MaWRKY141	4.78851	58.7941	3.62
MaWRKY060	43.357	504.775	3.54
MaWRKY008	36.9831	394.351	3.41
MaWRKY063	0.514549	5.01152	3.28
MaWRKY161	2.0636	17.021	3.04
MaWRKY001	35.3063	288.307	3.03
MaWRKY030	2.11196	13.8804	2.72
MaWRKY138	7.75337	48.7648	2.65
MaWRKY117	3.81421	23.8988	2.65
MaWRKY015	3.11878	18.7248	2.59
MaWRKY095	4.54602	22.2652	2.30
MaWRKY016	3.77132	17.269	2.20
MaWRKY075	7.02088	31.9569	2.19
MaWRKY014	3.6885	16.084	2.12
MaWRKY079	4.58164	19.1419	2.06
MaWRKY105	3.58966	12.929	1.85
MaWRKY089	56.7305	203.391	1.84
MaWRKY101	2.46978	8.2674	1.74
MaWRKY098	30.378	98.2756	1.69
MaWRKY043	3.21504	8.79109	1.45
MaWRKY076	3.80082	10.3847	1.45
MaWRKY134	19.1791	51.1789	1.42
MaWRKY164	2.62557	6.64336	1.34
MaWRKY153	21.6065	49.805	1.20
MaWRKY077	3.04998	6.96071	1.19
MaWRKY106	3.71775	7.94473	1.10
MaWRKY147	3.33432	7.09603	1.09
MaWRKY126	5.672	12.0009	1.08
MaWRKY012	42.0225	86.8382	1.05
MaWRKY044	6.29659	2.0313	-1.63

## Sheet: Sheet6
Table S6 The expression data (log2Ratio Osmotic/Control) of the MaWRKYs after osmotic treatment
GeneID	Control	Osmotic	log2 Ratio Osmotic/Control
MaWRKY040	0.433654	8.43349	4.28
MaWRKY120	0.937514	15.5863	4.06
MaWRKY082	1.35727	15.3016	3.50
MaWRKY098	30.378	256.79	3.08
MaWRKY033	0.794396	6.2031	2.97
MaWRKY148	21.3466	152.885	2.84
MaWRKY015	3.11878	18.2337	2.55
MaWRKY117	3.81421	21.9122	2.52
MaWRKY012	42.0225	240.893	2.52
MaWRKY164	2.62557	13.0501	2.31
MaWRKY016	3.77132	15.8941	2.08
MaWRKY105	3.58966	14.8119	2.04
MaWRKY020	3.69864	14.1021	1.93
MaWRKY106	3.71775	13.5127	1.86
MaWRKY003	18.6636	66.2033	1.83
MaWRKY071	3.39371	11.9557	1.82
MaWRKY153	21.6065	73.3346	1.76
MaWRKY101	2.46978	8.12204	1.72
MaWRKY077	3.04998	9.36661	1.62
MaWRKY009	16.1703	47.0978	1.54
MaWRKY035	2.0157	5.69459	1.50
MaWRKY150	2.05305	5.62545	1.45
MaWRKY076	3.80082	10.0044	1.40
MaWRKY134	19.1791	43.2291	1.17
MaWRKY043	3.21504	7.11986	1.15
MaWRKY128	46.6957	97.8023	1.07
MaWRKY111	47.8359	97.4735	1.03
MaWRKY001	35.3063	5.44952	-2.70

## Sheet: Sheet7
Table S7 The expression data (log2Ratio Salt/Control) of the MaWRKYs after salt treatment
GeneID	Control	Salt	log2 Ratio Salt/Control
MaWRKY025	0.514962	16.9252	5.04
MaWRKY095	4.54602	68.3249	3.91
MaWRKY101	2.46978	19.2528	2.96
MaWRKY021	0.989668	7.15877	2.85
MaWRKY141	4.78851	29.6257	2.63
MaWRKY105	3.58966	20.5147	2.51
MaWRKY120	0.937514	5.20797	2.47
MaWRKY080	7.62613	42.0641	2.46
MaWRKY098	30.378	165.393	2.44
MaWRKY106	3.71775	20.2012	2.44
MaWRKY075	7.02088	35.2928	2.33
MaWRKY148	21.3466	101.975	2.26
MaWRKY023	4.09167	19.4605	2.25
MaWRKY161	2.0636	9.55685	2.21
MaWRKY072	26.3531	114.12	2.11
MaWRKY015	3.11878	11.4864	1.88
MaWRKY043	3.21504	11.6335	1.86
MaWRKY126	5.672	19.6436	1.80
MaWRKY035	2.0157	6.93939	1.78
MaWRKY077	3.04998	9.68977	1.67
MaWRKY117	3.81421	11.9149	1.64
MaWRKY020	3.69864	11.2517	1.61
MaWRKY076	3.80082	11.4757	1.59
MaWRKY016	3.77132	10.7272	1.51
MaWRKY108	4.30142	11.8517	1.46
MaWRKY079	4.58164	12.45	1.44
MaWRKY138	7.75337	20.9715	1.43
MaWRKY165	2.65678	6.53659	1.30
MaWRKY052	15.9834	36.1044	1.18
MaWRKY078	6.10832	13.5467	1.15
MaWRKY008	36.9831	76.7091	1.05
MaWRKY060	43.357	87.7117	1.02
MaWRKY003	18.6636	37.6648	1.01

## Sheet: Sheet8
Table S8 The expression data (log2Ratio 2 DPI/0 DPI) of the MaWRKYs after inoculated Foc TR4
GeneID	0 DPI	2 DPI	log2 Ratio 2 DPI/0 DP
MaWRKY001	448.17	31.0463	-3.85
MaWRKY101	172.738	12.8659	-3.75
MaWRKY143	7.10038	0.537005	-3.72
MaWRKY139	17.7925	1.44833	-3.62
MaWRKY161	51.5836	4.4796	-3.53
MaWRKY043	101.304	9.50838	-3.41
MaWRKY141	183.405	17.6676	-3.38
MaWRKY125	57.4013	5.69064	-3.33
MaWRKY075	226.29	30.6875	-2.88
MaWRKY095	142.574	19.6127	-2.86
MaWRKY008	217.097	30.768	-2.82
MaWRKY016	92.6883	13.2157	-2.81
MaWRKY127	26.8696	3.90742	-2.78
MaWRKY112	291.421	42.5391	-2.78
MaWRKY069	16.7856	2.45221	-2.78
MaWRKY065	5.09501	0.832911	-2.61
MaWRKY164	158.155	26.5911	-2.57
MaWRKY021	111.108	19.1662	-2.54
MaWRKY032	24.7252	4.64796	-2.41
MaWRKY157	9.91367	1.88367	-2.40
MaWRKY160	20.9849	4.10695	-2.35
MaWRKY146	5.83058	1.17189	-2.31
MaWRKY052	166.703	33.5769	-2.31
MaWRKY138	96.3691	19.442	-2.31
MaWRKY072	296.917	62.3879	-2.25
MaWRKY086	51.7728	11.0491	-2.23
MaWRKY017	33.5622	7.25116	-2.21
MaWRKY104	11.802	2.74731	-2.10
MaWRKY004	5.40047	1.32128	-2.03
MaWRKY023	53.32	13.0971	-2.03
MaWRKY007	9.92819	2.48266	-2.00
MaWRKY035	29.2538	7.48482	-1.97
MaWRKY080	11.6023	3.13439	-1.89
MaWRKY079	5.55772	1.51177	-1.88
MaWRKY147	258.068	72.6421	-1.83
MaWRKY015	19.1804	5.40477	-1.82
MaWRKY152	40.1159	11.6397	-1.79
MaWRKY102	8.88604	2.64736	-1.75
MaWRKY077	12.7313	3.85207	-1.72
MaWRKY128	76.8815	24.4802	-1.65
MaWRKY098	85.9075	27.4643	-1.64
MaWRKY135	47.2253	15.3043	-1.63
MaWRKY026	25.7949	8.80593	-1.55
MaWRKY092	10.6265	3.68801	-1.53
MaWRKY060	228.958	88.4757	-1.37
MaWRKY154	7.91912	3.08181	-1.36
MaWRKY020	7.89907	3.15317	-1.32
MaWRKY106	11.2756	4.83258	-1.22
MaWRKY140	49.979	21.9473	-1.19
MaWRKY076	7.44323	3.27558	-1.18
MaWRKY084	8.12897	3.58853	-1.17
MaWRKY089	176.982	80.4221	-1.14
MaWRKY150	22.3714	52.2613	1.22

## Sheet: Sheet9
Table S9 PCR primers used for expression analyses of MaWRKYs
Gene	Forward primer for RT-PCR (5′ to 3′)	Reverse primer (5′ to 3′)
MaWRKY8	ATCCCATCTCAGCAACCC	TCATCCACAGACCCTTCG
MaWRKY21	GATGCTCCGCAAGTGTT	GGTTCCAAAGCGAGGTGT
MaWRKY43	CCGCAACAGTCAGAGGGAG	GGCAGGTTCGCCAGATACA
MaWRKY75	ACTTCAAGCGGGCTATTTC	GACGGTGTTGCGGTGAGT
MaWRKY95	CTCCGACCCGTCTGATA	ATGCTCCACCAAACTGCG
MaWRKY101	GCCACAACGCAATAGCAG	CGTGTTCCTTGAAGACCCT
MaWRKY112	CTGAAGCAGGAGGATGAGG	GGATAAGGGCTGTTCTTGACT
MaWRKY141	GATGGGTATCAGTGGAGGAAA	AGGTGGCAACCAACAACG
MaWRKY164	CAGAATGATGGCACAGG	AGAGTATTTCGGTCGCTA
MaActin	CGAGGCTCAATCAAAGA	ACCAGCAAGGTCCAAAC

## Sheet: Sheet10
Table S10 The characteristics of linked proteins with MaWRKY21
from node	to node direction	Description
MaWRKY21	DOF4.6	Ma11_t20110.1
MaWRKY21	DELLA protein	Ma06_t19260.1
MaWRKY21	NCED3	Ma06_t32880.1
MaWRKY21	ARG7	Ma04_t36920.1
MaWRKY21	CBF	Ma08_t11720.1
MaWRKY21	FLS2	Ma06_t10830.1
MaWRKY21	GID1	Ma06_t30760.1
MaWRKY21	MaWRKY125	MaWRKY125
MaWRKY21	MaWRKY71	Ma05_t19370.1
MaWRKY21	MaWRKY161	MaWRKY161
MaWRKY21	LOB	Ma08_t02610.2
MaWRKY21	TIFY 5A	Ma09_t26460.1
MaWRKY21	ICS	Ma03_t33700
MaWRKY21	POD	Ma06_t16090.1
MaWRKY21	POD	Ma10_t27820.1
MaWRKY21	POD	Ma02_t04360.1
MaWRKY21	POD	Ma06_t16100.1
MaWRKY21	POD	Ma11_t04630.1
MaWRKY21	POD	Ma06_t16060.1
MaWRKY21	POD	Ma03_t13910.1
MaWRKY21	POD	Ma09_t04700.1
MaWRKY21	ACC	Ma06_t14400.1
MaWRKY21	ACC	Ma01_t07800.1
MaWRKY21	ACC	Ma04_t31490.1
MaWRKY21	ACC	Ma02_t10500.1
MaWRKY21	ACC	Ma09_t19150.1
MaWRKY21	PBP1	Ma07_t28960.1
MaWRKY21	PBP1	Ma11_t24260.1
MaWRKY21	CML	Ma07_t07670.1
MaWRKY21	CML	Ma07_t01400.1
MaWRKY21	CML	Ma05_t14170.1
MaWRKY21	CML	Ma03_t18540.1
MaWRKY21	COMT	Ma02_t06330.1
MaWRKY21	COMT	Ma02_t06350.1
MaWRKY21	COMT	Ma02_t06360.1
MaWRKY21	ERF	Ma06_t06000.1
MaWRKY21	ERF	Ma06_t28770.1
MaWRKY21	ERF	Ma10_t15560.1
MaWRKY21	MAPK	Ma06_t15100.1
MaWRKY21	MAPK	Ma06_t09230.1
MaWRKY21	MAPK	Ma03_t30090.1
MaWRKY21	TGA	Ma03_t19720.1
MaWRKY21	TGA	Ma09_t30210.1
MaWRKY21	JAZ1	Ma09_t01070.1
MaWRKY21	JAZ1	Ma04_t38060.1
MaWRKY21	JAZ1	Ma08_t00580.1
MaWRKY21	E3 ubiquitin-protein ligase	Ma11_t08800.1
MaWRKY21	E3 ubiquitin-protein ligase	Ma07_t03310.1
MaWRKY21	E3 ubiquitin-protein ligase	Ma11_t10310.1
MaWRKY21	E3 ubiquitin-protein ligase	Ma09_t00220.1
MaWRKY21	E3 ubiquitin-protein ligase	Ma08_t12040.1
MaWRKY21	MYB	Ma02_t22540.1
MaWRKY21	MYB	Ma04_t18740.1
MaWRKY21	MYB	Ma08_t10600.1
MaWRKY21	MYB	Ma11_t21160.1
MaWRKY21	MYB4	Ma05_t14510.1
MaWRKY21	RAV-like factor	Ma08_t17710.1
MaWRKY21	RAV-like factor	Ma01_t14600.1
MaWRKY21	RAV-like factor	Ma03_t30570.1
MaWRKY21	RAV-like factor	Ma09_t08640.1
MaWRKY21	WRKY 33	Ma01_t22220.1
MaWRKY21	WRKY 33	Ma03_t00420.1
MaWRKY21	WRKY 33	Ma11_t07900.1
MaWRKY21	WRKY 33	Ma10_t28190.1
MaWRKY21	WRKY 33	Ma01_t22250.1
MaWRKY21	WRKY 22	Ma08_t28380.1
MaWRKY21	WRKY 22	Ma05_t32040.1
MaWRKY21	WRKY 22	Ma10_t06870.1
MaWRKY21	WRKY 22	Ma09_t17200.1
MaWRKY21	bHLH92	Ma04_t11130.1
MaWRKY21	bHLH92	Ma10_t09720.1
MaWRKY21	NAC	Ma05_t20400.1
MaWRKY21	NAC	Ma03_t19830.1
MaWRKY21	NAC	Ma06_t10180.1
MaWRKY21	PR4	Ma01_t16670.1
MaWRKY21	PR1	Ma02_t15050.1
MaWRKY21	4CL	Ma02_t19720.1
MaWRKY21	4CL	Ma05_t21260.1
MaWRKY21	MYC2	Ma03_t27360.4
MaWRKY21	MYC2	Ma04_t14560.1
MaWRKY21	GST	Ma09_t26580.1
MaWRKY21	GST	Ma09_t26540.1
MaWRKY21	P450	Ma08_t32910.1
MaWRKY21	P450	Ma07_t07210.1
MaWRKY21	AP2/EREBP	Ma02_t09180.1
MaWRKY21	AP2/EREBP	Ma11_t19990.1
MaWRKY21	AP2/EREBP	Ma10_t25140.1
MaWRKY21	AP2/EREBP	Ma11_t03090.1
MaWRKY21	AP2/EREBP	Ma10_t30010.1
MaWRKY21	AP2/EREBP	Ma11_t14400.1
MaWRKY21	AP2/EREBP	Ma00_t01950.1
MaWRKY21	AP2/EREBP	Ma05_t29230.1
MaWRKY21	AP2/EREBP	Ma06_t16290.1
MaWRKY21	AP2/EREBP	Ma11_t14730.1
MaWRKY21	AP2/EREBP	Ma10_t14190.1
MaWRKY21	AP2/EREBP	Ma06_t03990.1
MaWRKY21	AP2/EREBP	Ma11_t09960.1
MaWRKY21	AP2/EREBP	Ma09_t14690.1
MaWRKY21	AP2/EREBP	Ma04_t31420.1
MaWRKY21	AP2/EREBP	Ma05_t05400.1
MaWRKY21	AP2/EREBP	Ma04_t23660.1
MaWRKY21	AP2/EREBP	Ma11_t03080.1
MaWRKY21	AP2/EREBP	Ma08_t31000.1
MaWRKY21	AP2/EREBP	Ma06_t28020.1
MaWRKY21	AP2/EREBP	Ma05_t04880.1
MaWRKY21	AP2/EREBP	Ma08_t19170.1

[truncated: 1 more sheets: Sheet11]
